# Supplementary material for: Plasma Neurofilament Light Chain in Patients Affected by Alzheimer’s Disease with Different Rate of Progression: A Retrospective Study on an ADNI Cohort
Source: Brain Sci. 2025 Aug 27;15(9):924. doi: 10.3390/brainsci15090924 (PMC12468065; doi:10.3390/brainsci15090924)
Supplement: Supplementary file 1 [file brainsci-15-00924-s001.zip]

Archive with 1 entries (1 files):
- brainsci-3816767-supplementary.pdf
